# Supplementary material for: Enhanced mitochondrial respiration in peripheral blood mononuclear cells (PBMCs) from young children with overweight/obesity and insulin resistance
Source: Eur J Clin Invest. 2025 Jun 17;55(12):e70090. doi: 10.1111/eci.70090 (PMC12327403; doi:10.1111/eci.70090)
Supplement: Supplementary file 1 — Appendix S1. [file ECI-55-e70090-s001.zip]

Archive with 2 entries (2 files):
- BMPP Source Data.xlsx
- BMPP SAS code rev.docx
