# Supplementary material for: Enhanced mitochondrial respiration in peripheral blood mononuclear cells (PBMCs) from young children with overweight/obesity and insulin resistance
Source: Eur J Clin Invest. 2025 Jun 17;55(12):e70090. doi: 10.1111/eci.70090 (PMC12327403; doi:10.1111/eci.70090)
Supplement: Supplementary file 1 — Appendix S1. [file ECI-55-e70090-s001.zip › BMPP Source Data.xlsx]

## Sheet: WORK1
ORIG_ORDER	RandomID	BMIZ	HOMA_IR	GROUP	AGE	MALE	NH_WHITE	RACE	Weight	Height	Waist_Circ	SBPz	DBPz	Glucose	Insulin	PBMC_BR	PBMC_Max	PBMC_Spare	PBMC_BG	PBMC_OCR_PER	PBMC_mitoATP	PBMC_glycoATP	PBMC_ATP	PBMC_PCT_Glyc	PLT_BR	PLT_Max	PLT_Spare	PLT_BG	PLT_OCR_PER	PLT_mitoATP	PLT_glycoATP	PLT_ATP	PLT_PCT_Glyc	RMR	FAO	Fat	Prot	Carb	Cals	Activity	IL6	MCP1	TNFalpha	IL1beta	IL8	CRP	Leptin	Adiponectin	Leptin_div_Adipo
1	1284	-1.5	0.30756	N-IS	5.08333	1	1	White	18.8	116.1	56	-0.915365	0.331853	85.3162	1.46	13	42.2	29.2	157.4	0.138					27	63.3	36.3	261.2	0.118					938	0.486029	103.59	113.65	275.07	2471.46	3.18	13.7301	115.717	5.67985	1.15184	4.61515	0.15	26.3476	14133.8	0.002
2	6444	0.41	0.319772	N-IS	6.66667	1	1	White	20.6	113.3	57.75	-1.47579	-1.03643	85.7666	1.51	8.4	23.3	15	143.4	0.121					67.1	99.7	32.6	187	0.42					952	0.309253					3.26	16.1188	122.456	6.78175	0.454748	4.06914	0.3	103.976	10802.2	0.01
3	1078	0.62	0.437001	N-IS	6.75	1	1	White	25.2	123.8	56.5	0.125661	0.915365	86.7576	2.04	12.2	45.8	33.6	158.8	0.125					60.2	80.5	20.3	182.7	0.272					1063		55.78	34.01	191.95	1366.72	3.81	1.53	76.49	3.76	0.57		0.715	25.676	12483.4	0.002
4	1962	-0.07	0.49	N-IS	5.91667	1	1	White	19.8	113.8	56			91.4424	2.18609																			948	0.383487	52.64	34.63	202.26	1407.55							0.15		17698.4
5	1405	0.9	0.512358	N-IS	5	1	1	White	22.4	116.1	50	-0.915365	-0.738847	82.3432	2.52	13.3	59.7	46.4	185	0.1	94.1	149.9	244	61.5	16.7	115.5	98.9	362.2	0.156	144.2	128.8	272.9	45.9	1001	0.497834	127.58	91.63	222.17	2377.17	4.35	375.063	119.173	42.3586	26.5157	52.7107	0.6	155.465	17192.6	0.009
6	7866	0.69	0.555101	N-IS	6.16667	0	0	Black or African American	28.4	131.6	55	0.467699	0.612813	96.4875	2.33	15.9	29.5	13.6	69.7	0.295					51.6	100.5	48.9	128	0.467					1063	0.19401					2.79	5.9599	221.368	4.93641	0.212442	4.162	0.15	103.036	25986.3	0.004
7	3681	-0.12	0.612592	N-IS	6.75	0	0	Black or African American	22.6	122	51	1.08032	0.553385	78.0188	3.18	7.6	22.5	14.9	76.6	0.119					20.3	54.8	34.4	181.7	0.121					951		18.91	32.03	116.09	743.19	2.45	203.12	122.949	7.56588	1.73553	30.4823	0.15	124.588	25190.8	0.005
8	8508	-0.16	0.619114	N-IS	6.66667	1	1	White	22	120.2	47	0.0250689	-0.612813	88.2892	2.84	20.3	64	43.7	170.5	0.17	168.8	241.9	410.7	58.9	124.7	249.2	124.5	173.5	1.01					993	0.646173	46.06	40.65	169.68	1260.82	2.12	42.6361	122.16	6.4931	1.28267	8.83777	0.15	104.516	18540	0.006
9	5859	0.83	0.740521	N-IS	7.83333	1	1	White	27	124.9	50.5	2.32635	1.08032	88.4694	3.39	27.9	90.6	62.8	200.5	0.145	211.7	250	563.5	62.5	28.9	70.3	41.4	242.8	0.126	405.7	318.7	724.4	44	1103	0.43132	31.35	57.01	127.53	1008.15	3.6	12.7359	101.231	5.40519	1.21873	3.82842	0.15	89.4174	10935	0.008
10	2779	0.38	0.751977	N-IS	7.33333	1	1	White	27.2	129.6	57	-0.49585	-0.331853	100.181	3.04	33.8	61.5	27.6	161.2	0.233					36.3	49.8	13.5	114.1	0.347					1117	0.161947	131.89	118.64	338.23	3005.82	3.66	13.8851	167.559	8.33458		3.45677	0.585	28.236	17418.5	0.002
11	8965	0.41	0.823332	N-IS	6.08333	1	0	Black or African American	22.6	119	48	0.877896	1.55477	88.9198	3.75	16.3	55.2	38.9	94.3	0.271	167.6	129.5	297.2	43.6	118.1	144.4	26.3	126.2	0.257	326.9	47.1	374	11.9	1005	0.343441					2.96	11.0228	157.863	7.7105		6.14928	0.15	47.487	13776.8	0.003
12	1286	-0.88	0.828157	N-IS	7.58333	0	1	White	19.8	117.5	55	0.227545	-1.88079	86.6675	3.87	10.6	28.7	18.2	134.6	0.136					84.9	120.8	35.9	183.1	0.468					899	0.223785	46.42	42.6	67.59	847.77	2.81	29.7935	55.0017	11.059	2.23012	6.40171	0.15	94.6233	11222.1	0.008
13	2530	-0.27	0.851872	N-IS	6.66667	1	0	Black or African American	22.4	121.8	52.5	1.75069	1.55477	86.0369	4.01	32.6	56.4	23.8	110.2	0.306					126.6	125.6	0	183.5	0.733					1005	0.1227	47.69	63.69	194.5	1460.92	2.45	90.0112	149.687	7.65399	4.27576	44.5378	0.15	78.7911	11881.8	0.007
14	2411	-0.26	0.88563	N-IS	9	1	1	White	32	142.7	60.25	-0.915365	-0.253347	99.9109	3.59						197.6	200.6	398.2	50.4						416.9	103.2	520	27.4	1228	0.536531	64	77.27	275.04	1970.45	3.16	56.5216	112.452	8.27939	0.94935	15.3853	0.15	66.6864	9017.89	0.007
15	5660	-1.07	0.91774	N-IS	6.08333	0	0	Black or African American	20.6	121.5	51.5	0.877896	-0.0250689	88.9198	4.18	23.8	85.3	61.5	125.3	0.145	155.6	210.3	366	57.5						659.8	102.4	762.1	13.3	910	0.246441	13.75	20.46	72.17	485.78	2.89	11.2798	120.236	8.1138	0.212442	4.9092	0.15	87.1012	14619.9	0.006
16	4672	0.85	0.920539	N-IS	6.16667	1	0	Black or African American	26.2	125.3	64	1.88079	0.100434	76.3972	4.88	12.5	37.5	25	89.8	0.215					35.3	65	29.7	76.6	0.474					1093	0.107194	63.36	68.7	232.31	1747.66	2.59	4.15848	152.835	4.27472		4.84524	0.15	39.8689	12766.9	0.003
17	4101	0	1.10469	N-IS	5.5	1	1	White	22	119.6	52.5	0.524401	1.17499	84.4153	5.3	19.9	45	25	74	0.292	149.2	121.6	270.8	45	80.8	63	0	152.3	0.4					999	0.262423	51.81	58.46	207.35	1509.58	2.28	4.67182	97.0212	5.46587	0.850853	3.69831	0.15	55.1113	25777.8	0.002
18	5885	0.69	1.30456	N-IS	9	1	0	Black or African American	35.6	142.1	52	0.358459	-0.0752699	94.6856	5.58	17.3	73.3	56	146.4	0.144	177.3	196.4	373.7	52.6	24.3	60.8	36.5	156.1	0.179	303.6	198.8	502.4	39.6	1296	0.36495	114.53	79.56	324.95	2642.18	3.08	3.73552	155.2	6.0586	0.697054	0.765801	0.15	88.7731	11266.2	0.008
19	4506	0.36	1.42032	N-IS	7.75	0	1	White	28.8	132.5	56	0.150969	-0.305481	89.4604	6.43	28.1	48.5	20.3	123	0.23					96.7	127.1	30.4	194.7	0.42					1073	0.168248	99.03	78.52	203.46	1977.13	2.81	3.73552	151	4.89407	0.212442	4.21713	0.15	182.146	9103.72	0.02
20	7299	-0.15	1.64744	N-IS	8.33333	0	1	White	27.6	132.7	59	0.0501536	0.38532	95.3163	7	18.3	41.2	22.8	129.8	0.22					48.4	61.8	13.5	167.6	0.324					1044	0.100491	74.91	50.73	273.82	1939.75	3.25	79.8776	107.423	6.05096	0.697054	18.3459	0.315	418.903	14079.8	0.03
21	646	1.67	0.451238	O-IS	7.75	0	1	White	37	134.3	61	0.877896	-0.67449	97.2082	1.88	7.6	56.4	48.8	134.5	0.138	105.3	173.7	279	62.2	32.9	89.4	56.4	280.2	0.16	249	68.7	317.6	20	1214	0.331022	89.55	58.82	137.27	1579.53	3.92	28.2004	131.501	10.4642	4.47596	8.11375	0.38	1014.37	16848.4	0.06
22	5249	1.24	0.476181	O-IS	7.75	1	1	White	33.8	135.7	59	-0.331853	-0.38532	90.5415	2.13	14.6	67	52.5	138.7	0.097	87.3	228.2	315.5	72.3	46.6	107.5	60.8	243.4	0.158	314.2	197.8	511.9	38.7	1249	0.538873	33.8	41.51	98.91	855.04	2.78	5.98634	124.679	7.17241	0.212442	5.33645	0.15	205.767	19349.6	0.011
23	3993	1.73	0.545391	O-IS	5.16667	1	1	White	23.2	113	59.5	0.412463	0.439913	85.9468	2.57	6.8	21.2	14.4	115.8	0.125					75	160.5	85.6	139	0.888					1013	0.211378	16.49	20.23	166.57	883.61	2.95	0.165	47.65	2.5	0.57		0.15	42.935	22422.3	0.003
24	5808	1.09	0.774	O-IS	5.58333	1	0	Black or African American	24	118.8	51	0.553385	1.08032	96.5766	3.12025	26.4	143.3	116.9	268.4	0.126	149.4	351.1	500.5	70.2	178	179.2	1.2	270.3	0.379	525.1	209.3	734.5	27.8	1035	0.175888	12.97	19.8	82.38	502.95	1.34	0.165	135.99	2.72	0.57		0.15	63.98	22187.6	0.003
25	7948	1.29	0.897676	O-IS	9	1	1	White	29.6	123.3	52	-0.841621	-0.358459	97.2082	3.74	8.1	45.8	37.8	112.6	0.109	93.4	161.1	254.5	63.4	29.8	95	65.2	342.9	0.14	525.8	325.4	851.2	38.5	1150	0.493979	36.56	41.82	181.68	1213.08	3.43	15.996	85.2141	5.80701	0.758865	2.61394	0.15	191.344	23208.9	0.008
26	3776	1.29	0.913723	O-IS	5.5	1	0	Black or African American	25.2	120.5	49	0.305481	0.806421	75.6764	4.89						152.4	147.4	299.7	49.2										1061	0.218844	45.65	34.41	160.45	1181.04	2.57	40.5674	92.4299	4.30148	1.15193	9.1687	0.845	118.114	10711.7	0.011
27	7001	1.35	0.977788	O-IS	7.25	1	1	White	29	125.7	52	1.88079	0.49585	71.3521	5.55	9.2	53.5	44.3	149.2	0.116	110	214.6	324.6	66.2	37.6	75.8	38.2	153.5	0.22	328.6	130.3	458.9	28.5	1140	0.116898	58.62	54.55	431.69	2422.99	2.84	121.357	102.067	5.15617	0.728577	20.9682	0.885	360.17	27070	0.013
28	2879	1.26	1.01734	O-IS	7.41667	0	1	White	28.8	124.6	55	0.0752699	-0.0250689	87.4784	4.71	17.1	44.7	27.6	118.4	0.175	153.4	160.1	313.5	51.1	35.7	86.5	50.8	235.9	0.151	464	260.8	724.8	35.9	1055	0.147638	73.48	50.3	159.27	1483.66	3.42	4.28619	133.211	9.20214		2.60095	0.795	256.775	13917.5	0.018
29	6834	1.63	1.06718	O-IS	9.5	1	1	White	41.2	138.5	76	1.40507	0.706303	84.4153	5.12	11.7	84.3	72.6	131.9	0.081	191.4	230.5	421.9	54.7	52.5	193.3	140.8	112.8	1.08	566.2	32.2	598.4	7	1400	0.0973343	52.59	42.34	168.01	1281.3	1.69	136.145	153.138	6.84131	0.0308858	21.1532	6.15	1607.36	13082.4	0.123
30	8986	1.74	1.08	O-IS	6.16667	0	0	Black or African American	28.8	122.2	57	2.32635	0.67449	96.7568	4.51906	32.2	105	72.9	376.4	0.087	169.1	373.4	542.5	68.8	184.7	267.9	83.2	329.5	0.278	565.4	352.6	918	38.4	1053	0.515133	85.92	112.17	255.12	2220.38	4.54	0.97	128.86	1.4	0.57		0.805	251	15346.3	0.017
31	5165	1.16	1.16648	O-IS	6.58333	0	0	Black or African American	27.4	124.5	54	0.358459	1.55477	96.2172	4.91	8.2	35.4	27.2	111.9	0.109	113.1	165.9	278.9	59.5	39.1	107.3	68.2	196.5	0.191	455.9	239.5	695.4	34.4	1034	0.605891	83.87	72.71	292.06	2186.31	2.81	167.497	92.1981	4.89712	3.36865	31.2328	0.715	175.823	13484.3	0.013
32	3476	2.07	1.17	O-IS	8.25	1	1	White	46.4	142.9	71	-0.877896	-0.467699	104.866	4.50536	29.9	94.9	65	220	0.123	168.5	238.3	406.8	58.5	95.3	127.7	32.3	176.7	0.552	717.9	249.8	967.7	26	1507	0.956477	100.93	68.49	322.8	2438.35	3.37	0.51	100.5	1.38	0.57		3.105	643	11371	0.057
33	4345	1.86	1.21836	O-IS	7.58333	0	0	mixed	34.4	127.1	62	1.03643	0	78.199	6.31	15.1	36.3	21.2	156.3	0.12					75.7	135	59.3	238	0.476					1156	0.431817	79.49	62.78	171.02	1635.49	2.72	5.00966	117.599	6.62631		3.00524	0.31	1866.84	19154.8	0.097
34	9692	1.51	1.22	O-IS	5.66667	0	0	Black or African American	25	117.3	56	2.05375	0.227545	107.839	4.56552	50.3	159.5	109.2	249.8	0.169	224.4	242.6	467.1	51.9	68.2	94.3	26.1	178.2	0.387	366.2	177	543.2	32.5	977	1.0443	69.29	58.27	152.63	1464.88	2.86	2.6	87.68	1.4	0.57		0.15	171.6	19465.5	0.009
35	9459	2.04	1.23874	O-IS	9.33333	1	0	Black or African American	50.2	144.3	70			90.7216	5.53																			1575	0.593523	97.55	150.53	397.71	3025.78		4.16281	179.553	5.83483		4.70083	0.385	1198.89	11299.3	0.106
36	8431	2.04	1.28272	O-IS	6.25	0	0	Black or African American	27.4	115	59	2.32635	1.28155	81.172	6.4	20.4	61.2	40.8	115	0.195	145.3	180.6	325.9	55.4	33.2	94.4	61.3	164.8	0.204	335.4	203.1	538.5	38.2	1015	0.278243	69.12	47.32	256.58	1815.22	3.69	700.764	124.906	35.942	35.3567	82.966	1.81	1323.76	9951.26	0.133
37	6522	2.17	1.36127	O-IS	5.58333	0	0	mixed	28.6	117.7	65	-0.100434	-0.467699	87.9288	6.27	13.4	26.6	13.1	68	0.21					77.9	157.8	79.9	112.5	0.192					1038	0.366557	149.53	56.25	389.83	3088.56	2.71	6.38193	156.27	6.62631	1.56095	4.4775	0.665	681.601	16923.7	0.04
38	6839	2.46	1.37757	O-IS	8.08333	0	1	White	52.8	139.6	83	2.32635	1.47579	75.4963	7.39	27.9	131.9	104	234.1	0.158	247.1	356.6	603.8	59	91.5	30.8	0	201.6	0.278	355	278	633	44.2	1487	0.548049	78.51	74.93	398.84	2463.55	1.63	12.1904	129.31	6.44489	1.91282	5.75969	6.775	1893.19	10661.1	0.178
39	5040	2.17	1.39768	O-IS	8.83333	1	1	White	54.6	149.4	76	0.877896	0.706303	95.1361	5.95	25.6	108	82.4	224.6	0.121	222.1	355.6	577.7	61.5	27.3	89	61.7	265.8	0.122	431	355.8	786.8	45.2	1677	0.692947					3.04	27.1941	83.7162	20.0643	2.46613	6.06454	2.035	544.767	9351.67	0.058
40	8954	1.82	1.4	O-IS	5.33333	0	1	White	26.6	118.4	54			99.009	5.72579																			1009	0.285127	118.51	66.26	357.04	2743.96		7.7	110.36	2.71				381.7	11664.5	0.033
41	8047	1.41	1.42167	O-IS	6.91667	1	0	mixed	32	132.2	57	1.40507	-0.253347	94.2352	6.11	15.9	63.3	47.5	122.2	0.164	141.1	141.8	282.9	50.1	46.5	104.8	58.3	340.4	0.125	593.4	127.6	721	18.5	1208	0.605861	212.3	169.32	479.02	4467.19	3.48	10.2326	79.9661	4.61869	0.82457	2.71323	0.15	152.839	10496.8	0.015
42	3988	2.35	1.55903	O-IS	5.91667	0	0	Black or African American	32.8	121.7	75.5	-0.38532	0.201893	77.5684	8.14	8.9	36.9	28	127.7	0.066	123	222.7	345.8	64.5	57.4	52	0	420.9	0.11	569.9	130.5	700.4	19.9	1121	0.545444	84.68	82.17	219.35	1968.01	2.28	5.57866	187.966	4.32887		3.78888	3.915	1699.79	5067.05	0.335
43	6534	3.24	1.57785	O-IS	5.08333	1	0	Black or African American	32.8	120.3	74	2.05375	2.32635	87.6585	7.29	20.9	26.2	5.3	133.7	0.184					20.3	25.1	4.8	84.8	0.286					1208	0.460015	86.06	64	234.59	1961.91	4.49	11.616	217.406	10.3374	0.212442	4.81692	4.48	1105.85	14350	0.077
44	2979	1.12	1.62397	O-IS	9.08333	1	1	White	40.4	146	59	-0.524401	-0.841621	93.4244	7.04	13.3	58.5	45.3	195.2	0.09	99.8	279.6	379.4	73.7	50	131.6	81.6	268.6	0.17	593.3	283	876.2	32.6	1393	0.596786	66.83	85.27	168.12	1606	4.3	105.749	77.3026	9.53736	4.4114	19.4494	0.5	157.313	17765.5	0.009
45	2314	2.99	1.65	O-IS	5.58333	0	1	White	38	114.5	85	2.05375	1.55477	100.632	6.65222	43.6	127.3	83.7	291.1	0.132	205.1	277	482.1	57.4	102.8	113.6	10.8	298.6	0.322	487.2	356.2	843.4	42.5	1200	0.586846	100.17	108.99	256.62	2354.76	2.46	1	112	2.71	0.57		6.825	1364.3	21783	0.063
46	4973	2.05	1.68038	O-IS	7.08333	0	1	White	35.2	127.1	67	1.34076	-0.524401	86.0369	7.91	20.2	63.6	43.4	90.1	0.32					73.7	168.9	95.3	173.9	0.29					1173	0.23185	56.96	44.57	197.6	1459.57	3.27	1.84385	138.05	8.92727	0.212442	4.94988	1.91	1661.72	7759.58	0.214
47	5036	2.32	1.69758	O-IS	8.58333	1	0	mixed	43.4	130.3	75	1.47579	0.915365	85.4063	8.05	18.7	45.4	26.6	109.2	0.239														1427	0.219709	70.66	50.98	172.05	1522.45	2.97	56.5169	158.009	6.40451	1.29973	10.8039	0.405	1660.6	11376.4	0.146
48	250	1.6	1.93419	O-IS	8.75	0	0	Black or African American	48.2	150.6	66	1.08032	-0.49585	78.6494	9.96	17	66.6	49.7	131.7	0.167	201.6	125.2	326.8	38.3										1425	0.374892	85.6	59	260.17	2021.07	2.31	7.94347	62.4695	4.36383	1.21197	2.3599	0.15	978.079	7709.09	0.127
49	1844	2.25	1.97545	O-IR	7.5	0	0	Black or African American	46.8	139.9	82	1.22653	0.125661	76.4873	10.46	16	82.1	66.1	116.3	0.19	203.5	192.2	395.7	48.6	75.7	209	133.3	93.1	0.88	419	83.6	502.6	16.5	1385	0.45847	45.87	42.49	197.14	1368.78	2.79	36.8424	114.543	7.25595	3.48652	6.4368	2.52	2345.4	6602.59	0.355
50	6574	2.58	2.03474	O-IR	6.33333	0	1	White	36.8	121.3	71	1.03643	0.612813	87.3883	9.43	8.7	35.1	26.3	46.1	0.465	136	78.6	214.6	36.7	68	130.3	62.3	66.7	0.748	223.5	21.8	245.3	9.2	1188	0.27561	91.94	77.35	385.92	2669.86	1.76	10.5999	121.213	5.35341		5.6261	3.38	894.826	6774.48	0.132
51	3355	2.3	2.1	O-IR	5.41667	0	1	White	26.2	111.2	58	0.553385	1.28155	116.938	7.27374	21.2	59.6	38.4	68.2	0.389	106.9	36.6	143.5	25.5	43.3	40.3	0	180.5	0.256	231.7	156.6	388.3	40.3	988						3.3	25.32	102.69	1.86	0.57		0.15	306.8	17232.5	0.018
52	4940	1.98	2.1467	O-IR	8.66667	1	0	Black or African American	43.2	138.1	61	1.47579	0.738847	95.2262	9.13	21.4	81.7	60.3	84.5	0.311	179.7	124.8	304.6	41	39.8	127.2	87.3	122.4	0.331	338.1	63.1	401.1	16.1	1436	0.24308	39.68	70.14	211.62	1465.1	2.6	20.5151	113.473	2.51754		7.59741	0.15	1388.78	8412.01	0.165
53	4223	2.48	2.28	O-IR	8.41667	0	1	White	55.6	140.7	84	1.08032	-0.0250689	88.2892	10.4541	35.8	145.6	109.8	174.9	0.139	225.3	293	518.4	56.6	31.1	72	40.9	145.9	0.214					1541	0.372145	42.74	28.99	186.94	1231.22	1.76	2.34	99.93	2.05	0.57			970.7	7891.84	0.139
54	6327	1.43	2.43406	O-IR	10.4167	0	1	White	51.2	152	73	1.40507	0.841621	85.57	11.5298	55.6	65.2	9.5	108.2	0.454	176.9	65.8	242.6	27	24.8	22.4	0	145.4	0.169					1340	0.213564	82.17	75.66	484.1	2898.14	2.85	9.5	98.11	2.03	0.57		11.935	1030.2	9756.5	0.106
55	9351	1.91	2.46712	O-IR	8.83333	0	0	Black or African American	50.2	147.1	70	1.55477	0.0752699	109.19	9.15696	32.9	75.3	42.4	355.8	0.079	144.8	361.9	506.7	71.4	82.4	107.5	25.1	341.7	0.225	403.9	356.1	760	46.9	1456	0.115728	68.32	51.81	199.04	1605.42	2.3	0.37	155.7	3.97	0.57		2.68	493.2	7177	0.069
56	1280	2.72	2.53	O-IR	7.33333	0	0	Black or African American	51.4	131.8	78	0.279319	-0.279319	91.0811	11.251	50.5	244.6	194	303.5	0.174	253.8	412.6	666.4	61.9	51.5	87.6	36.1	100.1	0.52	292.8	124.9	417.7	29.9	1462	0.236554	10.77	28.07	104.5	599.1	1	1.38	101.96	2.82	0.57		2.92	1489.9	13100.2	0.108
57	6108	2.94	2.71065	O-IR	8	0	1	White	70.8	136	100	0.915365	-0.706303	85.7666	12.8	18.1	71.9	53.8	71	0.385	158.6	144	302.6	47.6	94.6	394.9	300.2	120.9	0.724					1793	0.815427					2.61	177.016	197.502	7.60332	0.901936	26.5031		3133.51	8707.62	0.36
58	1634	1.42	2.74	O-IR	9.25	1	0	mixed	37.4	136	65	1.88079	0.67449	100	11.1023	16.3	32.4	16.1	182.3	0.087	75.7	163.1	238.7	68.2	52.9	54.2	1.4	143.7	0.368	385	162.6	547.6	29.7	1323	0.229872	98.02	65.59	293.3	2300.29	2.83	0.46	74.34	1.61	0.57		4.35	447.7	17348	0.025
59	2678	2.22	3.26867	O-IR	7.16667	0	0	Black or African American	45.6	140.4	82.5	0.524401	0.0752699	71.7124	18.46	18.7	60.4	41.7	144.4	0.173	172.8	172.1	344.9	49.9	62.2	159.5	97.3	287.3	0.255	330.7	146.6	477.3	29.4	1335	0.569162	36.9	67.77	134.59	1125.31	3.55	60.0804	123.431	5.48549	0.619972	12.4242	2.735	1367.39	7197.56	0.19
60	8941	2.89	4.93574	O-IR	6.91667	1	0	Black or African American	50.4	132	82	1.88079	-0.0250689	99.5506	20.08	23.9	94.8	70.9	100.7	0.24	235.4	157.5	392.8	40.1	41.1	139.2	98.1	109.4	0.409	451.5	115.5	567	20.4	1571	0.0363002	70.84	68.38	403.37	2490.85	3.07	4.15848	172.941	4.51886		3.20087	0.37	1531.97	9284.12	0.165
61	9907	2.33	6.04	O-IR	8.5	0	0	Black or African American	55.6	145.2	79	2.32635	1.22653	101.352	24.1501	50.4	146.7	96.2	322.7	0.16	274.2	322.8	597	54	103.1	196.3	93.1	231.6	0.433	532.7	196.6	729.3	27	1544	0.633158	58.62	47.92	95.37	1090.81	3.18	10.05	117.18	1.67	0.57		0.815	1565.2	4776	0.328
62	4708	2.28	6.86375	O-IR	9.41667	1	0	Black or African American	50.2	137.2	83	2.32635	2.32635	98.019	28.36	16.3	66.1	49.8	147.7	0.136	168.1	214.9	382.9	56.1	28.1	103.6	75.6	273.4	0.115	384.2	195.5	579.6	33.7	1571	0.725785	75.57	62.76	184.44	1670.09	2.59	9.95781	78.6687	5.118		2.73579	7.045	2462.8	6668.95	0.369
63	4595	2.41	7.13784	O-IR	9.83333	1	0	Black or African American	62	145.3	87	1.88079	0.643345	90.4514	31.96	12.7	23.2	10.5	69.5	0.169					44.5	80.4	35.8	106.9	0.559					1815	0.662931	62.41	59.78	169.65	1469	3.74	4.12274	161.169	4.38715	1.44621	3.38754	0.71	1598.37	5127.24	0.312
64	6282	2.82	9.63	O-IR	7.41667	1	1	White	66.6	147.7	98			104.414	37.3532	24.7	64.2	39.5	148	0.126	117.5	212.8	330.3	64.5	53.6	75.2	21.7	78.1	0.632	310.9	119.4	430.3	27.7	1907	0.151448	99.88	96.47	147.88	1865.22	2.57	1.49	106.86	3.36	0.57		0.535	1794.1	7852.72	0.235
65	8306	5.55	12.54	O-IR	5.41667	1	0	Black or African American	49.8	123.4	79	1.40507	0.358459	130.451	38.9256	48.5	161.2	112.7	118.6	0.313	171.5	172.2	343.7	50.4	29.6	31.3	1.6	74.9	0.452	183	117	300	39.1	1540	0.50464	73.85	67.14	286.56	2055.33	2.98	0.33	155.93	2.63	0.57		1.495	2588.1	11930	0.238
[truncated: 7 more columns]

## Sheet: DICTIONARY
VARIABLE	DESCRIPTION
ORIG_ORDER	Useful for sorting the data back into the order of original presentation
RandomID	A randomly generated unique identifier for the participant
BMIZ	Age and sex adjusted z-score of the subject's BMI at the study visit
HOMA_IR	Homeostatic Model Assessment of Insulin Resistance calculated as (insulin x glucose/405)
GROUP	Identifies the group into which the participant was classified
	N-IS: Normal weight, insulin-senitive
	O-IS: Overweight/obese, insulin sensitive
	O-IR: Overweight/obese, insulin resistant
AGE	Age years
MALE	Identifies whether the participant's sex was male (1) or female (0)
NH_WHITE	Identifies whether the participant identified as a non-Hispanic of white race (1) or not (0)
RACE	Race of the subject as reported by parent
Weight	Weight in kg
Height	Height in centimeters
Waist_Circ	Waist Circumference (cm) as measured by study nurse at study visit
SBPz	Systolic blood pressure z score
DBPz	Diastolic blood pressure z score
Glucose	Glucose (mg/dl) measured in fasting plasma
Insulin	Insulin (miU/L) measured in fasting plasma
PBMC_BR	Basal respiration (pmolO2/min) measured in PBMCs
PBMC_Max	Maximal respiratory capcaity (pmolO2/min) measured in PBMCs
PBMC_Spare	Spare respiratory capacity (pmolO2/min) calculated as Max minus BR measured in PBMCs
PBMC_BG	Basal glycolysis (pmolH+/min) measured in PBMCs
PBMC_OCR_PER	Ratio of BR to BG, an indicator of OXPHOS/Glycolysis measured in PBMCs
PBMC_mitoATP	mitochondrial ATP production rate (pmolATP/min) measured in PBMCs
PBMC_glycoATP	Glycolytic ATP production rate (pmolATP/min) measured in PBMCs
PBMC_ATP	Total ATP production rate (pmolATP/min) measured in PBMCs
PBMC_PCT_Glyc	% of ATP from Glycolysis measured in PBMCs
PLT_BR	Basal respiration (pmolO2/min) measured in platelets
PLT_Max	Maximal respiratory capcaity (pmolO2/min) measured in platelets
PLT_Spare	Spare respiratory capacity (pmolO2/min) calculated as Max minus BR measured in platelets
PLT_BG	Basal glycolysis (pmolH+/min) measured in platelets
PLT_OCR_PER	Ratio of BR to BG, an indicator of OXPHOS/Glycolysis measured in platelets
PLT_mitoATP	mitochondrial ATP production rate (pmolATP/min) measured in platelets
PLT_glycoATP	Glycolytic ATP production rate (pmolATP/min) measured in platelets
PLT_ATP	Total ATP production rate (pmolATP/min) measured in platelets
PLT_PCT_Glyc	% of ATP from Glycolysis measured in platelets
RMR	Basal Metabolic Rate or Resting Energy Expenditure (kcal/day) measured by Tanita body composition analyzer
FAO	Whole Body Fatty Acid Oxidation as measured by deuterated H20 in urine
Fat	grams of fat from food records
Prot	grams of protein from food records
Carb	grams of carbs from food records
Cals	Total calories from food records
Activity	Physical Activity Score calculated from PAC for elementary age children
IL6	Interleukin-6 (pg/mL) an inflammatory cytokine measured in fasting plasma
MCP1	Monocyte chemoattractant protein-1 (pg/ml), an inflammatory chemokine measured in fasting plasma
TNFalpha	Tumor neucrosis factor alpha (pg/mL), an inflammatory cytokine measured in fasting plasma
IL1beta	Interleukin-1 beta (pg/mL) an inflammatory cytokine measured in fasting plasma
IL8	Interleukin-8 (pg/mL) an inflammatory cytokine measured in fasting plasma
CRP	C-reactive protein (mg/l), an inflammatory marker
Leptin	Leptin (ng/mL) an inflammatory adipokine measured in fasting plasma
Adiponectin	Adiponectin (ng/mL) and anti-inflammatory adipokine measured in fasting plasma
Leptin_div_Adipo	Ratio of Leptin to Adiponectin
HDL	High-density lipoprotein cholesterol (mmol/l)- good cholesterol
LDL	Low-density lipoprotein cholesterol (mmol/l)- bad cholesterol
Triglycerides	Triglycerides (mmol/l)
Total_Cholesterol	Total cholesterol (mg/dL) calculated as HDL + LDL + (0.2 × triglycerides) when HDL and LDL and TGs are in mg/dL units
Glycerol	Glycerol (ug/mL)
Lactate	Lactate (mmol/l0
FFM	Free fat mass
